# Supplementary material for: Transient inhibition of sodium-glucose cotransporter 2 after ischemia/reperfusion injury ameliorates chronic kidney disease
Source: JCI Insight. 2024 Mar 22;9(6):e173675. doi: 10.1172/jci.insight.173675 (PMC11063941; doi:10.1172/jci.insight.173675)
Supplement: Supporting data values [file jciinsight-9-173675-s208.xlsx]

## Sheet: 10day Physiological
Time		24h							day3			day5			day7			day10
	Figure/Table/*	NA	NA	1E	*	*	*	1B	NA	NA	1E	NA	NA	1E	NA	NA	1E	NA	NA	1E	main text	1F	1G	1C	1D	Table 1	NA	NA	Table 1	*	1E	2F	Table1	Table1	Table1	Table1	*	*	Table1	NA	Table1	NA
Subject	Group	Body Weight	Prot. Basal	proteinuria	V24	CrS	CrU	CrCl	Body Weight	CrU	proteinuria	Body Weight	CrU	proteinuria	Body Weight	CrU	proteinuria	Body Weight	V	proteinuria	MAP	Right Kidney Weight	Tubular Injury	RBF	RVR	BUN	Urea	BUN/Cr	CrS	CrU	CrCl	Aldosterone	[Na+]p	[K+]p	[Cl-]p	[Glu]p	[Na+]u	[Glu]u	UnaV/24h	FENa	UgluV/24h	Feglu
	Units->	grams	mg/day	mg/day	mL/day	mg/dL	mg/dL	mL/min	grams	mg/dL	mg/day	grams	mg/dL	mg/day	grams	mg/dL	mg/day	grams	mL/day	mg/day	mm of Hg	grams	Score	mL/min	mm Hg/mL/min	mg/dL	mg/dL	ratio	mg/dL	mg/dL	mL/min	pg/mL	mEq/L	mEq/L	mEq/L	mg/dL	mEq/L	mg/dL	mEq/day	fraction	mg/day	fraction
61b	SHAM	337	9.89437	10.6685	61.7143	0.46	14.66	1.36584	335	41.61	9.814	349	39.84	8.19696	357	58.86	15.1987	370	23.6712	15.5479	102.4	1.5	0	7.92	12.9293	19	41	44.186	0.43	51.44	1.96649	184.195
60b	SHAM	322	18.111	7.84376	62.6667	0.45	12.48	1.20691	320	24.7	13.0494	330	49.31	15.2537	346	24.01	7.5527	355	49.3714	17.3257	104.3	1.29	0	7.34	14.2098	20.5	44	70.6897	0.29	24.53	2.9001	112.646	146	4.41	104.8	144.9	23.2	1.6	1.14542	0.00187861	0.789943	0.000130543
65b	SHAM	320	9.22995	7.15672	54.4865	0.39	20.57	1.9957	310	61.23	8.0787	318	64.05	12.1304	330	114.89	13.0528	336	17.2308	11.0653	112.8	1.29	0.1	7.32	15.4098	19.8	42	55	0.36	69.29	2.30309	77.5561	140.9	4.28	102	110.4	49.5	9.4	0.852923	0.00182527	1.61969	0.000442375
73b	SHAM	298	4.7795	7.07222	58.9091	0.34	16.12	1.93957	286	49.53	2.78495	291	17.4	5.50681	304	31.92	10.0658	323	36	9.17279	111.9	1.59	0	5.56	20.1259	21.5	46	56.5789	0.38	35.88	2.36053	368.4
84b	SHAM	305	12.1393	11.2499	59.1781	0.38	19.13	2.06885	310	27.7	14.5477							345	46.6667	14.3226	98.9	1.24	0	7.92	12.4874	27.4	59	41.5152	0.66	21.1	1.03605	162.646	143.7	4.1	109.2	160.7	17.5	1.3	0.816667	0.00380928	0.606667	0.00025304
142b	SHAM	350	8.79809	13.9672	46.5882	0.34	27.92	2.65675	360	27.05	13.9128							399	39.4839	19.9093	113.3	1.43	0	6.46	17.5387	26.3	56	87.6667	0.3	33.73	3.08285	478.116	142.3	3.21	105.8	245.6	15.7	1.1	0.619897	0.000981295	0.434323	3.98354e-05
	Average	322	10.492	9.65972	57.2571	0.393333	18.48	1.87227	320.167	38.6367	10.3646	322	42.65	10.272	334.25	57.42	11.4675	354.667	35.404	14.5573	107.267	1.39	0.0166667	7.08667	15.4502	22.4167	48	59.2727	0.403333	39.3283	2.27485	230.593	143.225	4	105.45	165.4	26.475	3.35	0.858726	0.00212361	0.862656	0.000216448
	SD	19.3804	4.43205	2.7698	5.95063	0.0520256	5.47843	0.52402	25.2223	14.7381	4.4783	24.2899	19.5599	4.29278	23.0127	41.1151	3.35287	27.0012	12.7032	3.96313	6.18018	0.138708	0.0408248	0.919884	2.92908	3.54819	7.61577	17.3494	0.136039	18.1046	0.732344	157.708	2.17466	0.541787	2.97265	57.4438	15.6794	4.03856	0.216821	0.00119658	0.525164	0.00017412
64b	IR 30	308	4.77411	33.7762	38.4	3.85	4.86	0.0336623	269	13.19	7.90355	265	16.82	6.88455	279	22.61	5.47385	297	26.3014	9.50328	113.286	3.84	3	3.52	32.1834	45	96	72.5806	0.62	37.54	1.10591	301.188
57b	IR 30	329	5.49792	37.5535	48.5783	2.43	11.16	0.154931	296	31.37	7.32137	291	32.54	5.39621	308	42.66	3.85477	302	40.6154	8.55467		1.98	0.5			30.4	65	64.6809	0.47	27.48	1.6491	333.103
59b	IR 30	330	13.2968	45.7142	56	3.2	7.92	0.09625	305	43.11	12.1509	310	36.88	11.1393	330	34.83	9.24484	347	27.4286	8.26148	101.8	2.09	1.5	4.52	22.5221	30.6	65	42.5	0.72	49.85	1.31878	218.723	153.4	4.26	107.7	159.9	31	6.6	0.850286	0.0029188	1.81029	0.00059616
80b	IR 30	306	10.4252	45.0997	36	4.06	8.61	0.0530172	266	25.78	0.15322							315	21.3333	10.5949	116	2.4	2.1			28.8	62	29.6907	0.97	38.58	0.589233	859.531	141.5	5	110.2	171.7	26.4	74.8	0.5632	0.00469091	15.9573	0.0109532
81b	IR 30	313	5.2781	59.9879	40.4211	3.25	8.62	0.0744507	279	27.92	1.90823							326	43.2	0.455908	104.2	1.55	0.1	4.68	22.265	25.1	54	52.2917	0.48	26.81	1.67563	605.973	140.5	4	107	166	16	1.8	0.6912	0.00203886	0.7776	0.000194137
86b	IR 30	301	4.92152	80.9047	20.2105	4.29	8.5	0.0278084		14.2	5.06811							265	30	26.5319	106.5	3.6	3	3.36	31.6964	60.8	130	68.3146	0.89	32.22	0.754213	911.994	145.7	5.7	105.9	133.2	17.5	128.6	0.525	0.00331774	38.58	0.0266687
	Average	314.5	7.36561	50.506	39.935	3.51333	8.27833	0.0733533	283	25.9283	5.7509	288.667	28.7467	7.80669	305.667	33.3667	6.19115	308.667	31.4798	10.6504	108.357	2.57667	1.7	4.02	27.1667	36.7833	78.6667	55.0097	0.691667	35.4133	1.18214	538.419	145.275	4.74	107.7	157.7	22.725	52.95	0.657421	0.00324158	14.2813	0.00960304
	SD	12.2434	3.60765	17.4001	12.1649	0.686518	2.01957	0.0474207	16.9853	11.2128	4.35033	22.5906	10.5543	2.98052	25.5799	10.1048	2.7657	27.9189	8.59292	8.57402	6.05043	0.929659	1.23126	0.676067	5.5162	13.5906	28.9666	16.6386	0.208175	8.60372	0.451823	299.29	5.8665	0.767507	1.82392	17.0292	7.17652	60.4566	0.146914	0.00110409	17.6173	0.0124192
68b	Dapa	311	6.89594	85.5037	34.9091	3.28	12.91	0.0954176	275	30.9	6.9541	284	40.64	8.90003	293	33.07	6.53204	300	28.9315	9.41624	104.6	1.89	1.1	5.32	19.6617	30.1	64	68.4091	0.44	46.62	2.12877		140.9	3.95	107.6	214.7	49.8	3550.4	1.44079	0.00333579	1027.18	0.156072
58b	Dapa	330	13.4365	34.4732	14.4578	4.77	14.59	0.0307098	281	21.4	4.04259	258	23.02	3.7493	265	23.7	9.31559	289	29.5385	10.3658	102.3	4.68	3	5.94	17.2222	40.7	87	94.6512	0.43	28.04	1.33763		148.3	4.16	108.3	157.7	39.9	1291.1	1.17858	0.00412593	381.371	0.125551
62b	Dapa	318	11.8346	46.4858	28.9157	4.44	10.94	0.0494772	285	24.76	7.04313	285	41.13	5.9714	300	48.65	4.93314	326	25.8462	8.56518	97.2	3.22	3	3.8	25.5789	26	56	46.4286	0.56	46.8	1.5	138.603	146.4	3.84	110.9	181.7	33.9	2320	0.876185	0.00277077	599.631	0.152783
63b	Dapa	322	9.07087	37.749	46.6667	2.32	13.25	0.185085	300	37.32	6.98764	308	49.44	5.30489	322	30.73	6.11207	343	27.4286	8.84602	104.6	2.25	0.8	6.52	16.0429	33.7	72	99.1176	0.34	42.84	2.4	30.5951	149.9	5.31	105.2	146.9	59.9	2461.1	1.64297	0.00317143	675.045	0.132965
82b	Dapa	307	8.45718	23.7572	63.1579	2.23	10.22	0.201007	286	32.38	0.934604							325	38.6667	17.5969	108.9	1.92	0.1	9.08	11.9934	26.3	56	47.8182	0.55	28.23	1.37823	206.141	144.9	4.11	111.8	159.6	34.1	1480.6	1.31853	0.00458498	572.499	0.180741
79b	Dapa	309	13.1777	53.6101	44.2105	3.48	6.48	0.0571688	266	16.77	5.99123							276	24	13.2155	117.3	2.7	2.5	5.94	19.7475	34	73	103.03	0.33	39.84	2.01212	248.535	142.2	3.58	108.6	152.8	27	1393.2	0.648	0.00157275	334.368	0.075524
	Average	316.167	10.4788	46.9298	38.7196	3.42	11.3983	0.103144	282.167	27.255	5.32555	283.75	38.5575	5.98141	295	34.0375	6.72321	309.833	29.0686	11.3343	105.817	2.77667	1.75	6.1	18.3744	31.8	68	76.5758	0.441667	38.7283	1.79279	155.969	145.433	4.15833	108.733	168.9	40.7667	2082.73	1.18418	0.00326028	598.35	0.137273
	SD	8.84119	2.71206	21.4904	16.6722	1.04997	2.88753	0.0729271	11.4441	7.63279	2.43862	20.4349	11.1175	2.15704	23.5089	10.524	1.85606	25.561	5.12107	3.49959	6.7963	1.06043	1.24378	1.73242	4.53714	5.5577	11.8828	25.835	0.0986745	8.60264	0.445971	95.0542	3.47544	0.601312	2.36953	25.3638	12.0793	873.866	0.367905	0.00105879	247.878	0.0359231
*used for calculations, do not appear directly

## Sheet: 10day PCR & WB
Time		Cortex PCR data relative expression (2^ddCt)																		Cortex WB O.D. Arbitrary units
	Figure	1K	1L	2A	2B	2D	2E	2G	2H	2I	S3A	S3B	S3C	S3D	S3E	S3F	S3G	S3H	S3I	2C
Subject	Group	Havcr1	Serpina3k	Ren1	Agt	Agtr1a	Nr3c2	Edn1	Ednra	Nos3	Il6	Tnfa	Ccl2	Nos2	Ccl5	Tgfb1	Mrc1	Il10	Hif1a	AGT
61b	SHAM	0.355038	1.04696	0.792144	0.848166	0.821901	0.778338	1.46872	0.716887	1.1067	2.45563	1.49731	1.29419	1.77102	0.861507	0.984266	1.01784	2.06355	0.909912	1.77348
60b	SHAM	2.77491	1.19034	1.1155	1.03902	1.01747	0.664691	1.15286	1.58341	0.85781	0.43827	0.542894	0.975822	1.45872	1.72182	1.40476	0.783823	1.44943	1.10247	1.73382
65b	SHAM	0.476504	0.591552	0.918604	0.800812	0.964932	0.821752	0.756685	0.98116	0.798252	1.30157	0.783059	0.719008	0.672883	0.767412	0.786339	1.04625	0.181064	1.10048	0.87202
73b	SHAM	1.15036	0.946426	2.44322	2.34371	2.32866	2.16249	1.55823	1.96824	1.02803	1.24361	1.47496	1.0154	1.54534	1.12968	1.33034	1.0685	0.848499	1.74321	1.48665
84b	SHAM	1.29201	1.01919	0.644756	0.965133	0.513829		0.88177	0.923266	1.03814	0.435999	1.81501	0.860173	3.23242	0.758363	0.928167	1.48656	2.25407	0.789663	0.659956
142b	SHAM	1.43321	1.40626	0.782055	0.626432	1.03571	1.08772	0.568044	0.494098	1.23646	1.3166	0.58684	1.26088	0.115163	1.02539	0.744885	0.754239	0.965468	0.65805	1.29058
	Average	1.24701	1.03345	1.11605	1.10388	1.11375	1.103	1.06438	1.11118	1.0109	1.19862	1.11668	1.02091	1.46592	1.04403	1.02979	1.0262	1.29368	1.05063	1.30275
	SD	0.868311	0.270864	0.669173	0.623831	0.625876	0.612243	0.397386	0.556061	0.161087	0.743821	0.544458	0.224193	1.06522	0.362912	0.277044	0.2634	0.785255	0.381279	0.456089
64b	IR 30	355.826	26.1659	0.171712	0.231257	0.367688	0.321515	2.77732	4.40708	0.874237	47.7096	1.96913	39.4677	22.8583	5.50918	8.43662	11.2324	62.0585	1.49813	0.385556
57b	IR 30	562.037	20.1891	0.35483	0.370314	1.72459	0.587419	8.29196	7.5339	2.20444	46.734	4.84867	44.9976	1.77184	1.59852	1.94176	22.2044	55.0703	1.90766	0.0130206
59b	IR 30	54.0947	5.346	0.226827	0.73741	0.838032	0.534824	1.12694	2.02686	1.44763	10.4363	1.63149	2.71676	7.54067	1.16797	7.67754	8.89472	3.44414	1.06733	0.382813
80b	IR 30	529.253	37.2207	0.298068	0.195051	1.32754	0.49004	5.5755	8.19829	1.94213	24.645	4.74158	33.0575	11.769	2.34341	10.5195	14.8203	34.9802	1.52233	0.424434
81b	IR 30	507.19	54.5741	0.198321	0.401392	1.61021	0.871092	7.19808	12.6291	3.93127	40.4964	3.34439	62.5363	8.01153	7.79462	10.5396	25.8882	50.7216	2.35089	0.552354
86b	IR 30	290.3	7.53298		0.249963	1.06641	0.478741	3.45667	4.59754	1.61286	26.5078	2.49844	39.1207	5.50295	2.37396	6.62152	11.8756	42.9803	1.08127	0.540329
	Average	383.117	25.1715	0.249952	0.364231	1.15574	0.547272	4.73774	6.56546	2.0021	32.7549	3.17228	36.9827	9.57572	3.46461	7.62275	15.8193	41.5425	1.57127	0.383084
	SD	193.069	18.653	0.0752273	0.200021	0.507857	0.181969	2.75354	3.72832	1.04855	14.7099	1.38407	19.5833	7.28443	2.61277	3.18874	6.7482	20.9035	0.494524	0.19598
68b	Dapa	138.989	14.7142	0.407293	0.662733	1.57166	0.581692	3.33896	6.24661	2.04761	22.9049	1.71138	11.9329	4.75143	1.33737	12.4726	12.892	10.3867	1.68005	1.02601
58b	Dapa	569.893	19.0183	0.16632	0.210934	0.80048	0.482933	2.84933	6.04617	1.67819	14.16	2.89198	42.7446	1.19754	3.29917	4.65419	13.1938	30.408	1.49909	0.333653
62b	Dapa	170.893	9.50078	0.200652	0.696438	0.996741	0.7333	1.57392	4.92626	2.52734	19.2359	1.95094	26.8707	3.23357	1.06235	2.65216	11.6263	24.2895	1.41346	0.469868
63b	Dapa	99.2966	3.6703	0.320003	0.767085	1.26721	1.07424	1.43455	2.33107	2.2894	7.98576	0.947387	11.1892	6.29207	1.97239	5.33244	7.22192	5.96388	1.58918	0.99116
82b	Dapa	86.8308	10.6805	0.370177	1.18919	1.4337	0.696092	2.24441	3.3548	2.54429	8.30776	1.76505	8.85176	7.20277	2.68467	3.33741	7.60255	2.76999	1.08939	0.681158
79b	Dapa	236.484	7.07162	0.101888	0.131445	0.993721	0.50319	3.43678	2.99411	1.84715	25.5009	3.2711	22.8131	2.71024	1.8198	1.69291	13.1854	40.9357	0.862733	0.25306
	Average	217.065	10.7759	0.261056	0.609637	1.17725	0.678574	2.47966	4.3165	2.15566	16.3492	2.08964	20.7337	4.23127	2.02929	5.02361	10.9536	19.1256	1.35565	0.625819
	SD	181.065	5.4643	0.12225	0.389527	0.295853	0.218299	0.867074	1.65556	0.3583	7.40903	0.849944	12.9321	2.27419	0.837012	3.8802	2.80586	15.1443	0.315452	0.33025

## Sheet: 10day mitochondrial
Time		Cortex mitochondria WB O.D. arbitrary units, relative expression for the ETC proteins																		NAD levels
	Figures	4A	4B	4C	4D	4E	4F	5D	5E	5E	5E	5E	5E	6A	6B	6C	6D	6E	6F	6A	6B	6C
Subject	Group	Mfn	Drp1	Fusion index	Opa1	Pink1	Parkin	Sirt3	Ndufb8	Sdhb	Uqcrc2	Mtco1	Atp5a	wBcl2	cBcl2	Bax	Bnip3 dim	Bnip3 mon	NLRP3	NAD	NADH	NAD/NADH
61b	SHAM	0.772065	0.0732907	10.5343	0.12914	0.622586	0.594246	1.63314	0.902413	0.76734	0.902685	0.673267	0.664022	0.345214	0.00682916	0.0204359	0.242033	0.397777	0.00537682	2.02885	0.109304	18.5615
60b	SHAM	1.1013	0.144577	7.61735	0.12481	0.788734	2.47693	1.66489	0.775548	1.06475	0.713852	0.954387	0.767128	0.381912	0.152139	0.0411427	0.187942	0.532434	0.00393501	1.50711	0.142096	10.6063
65b	SHAM	1.0248	0.273218	3.75087	0.115469	1.15107	2.53264	1.22082	1.17434	1.0464	1.13494	1.22376	1.30233	0.54206	0.0219836	0.680501	0.491902	0.862916	0.00390207	1.66768	0.133224	12.5178
73b	SHAM	0.937226	0.392243	2.3894	0.179518	1.13411	2.01389	1.70883	1.17127	1.25831	1.27107	1.12103	1.12793	1.38415	0.00189643	0.641859	0.57195	0.666626	0.00802342	2.59933	0.10214	25.4487
142b	SHAM	0.722505	0.357882	2.01884	0.067293	0.967925	2.94391	1.24171	0.976428	0.8632	0.977454	1.02756	1.13859	0.818311	0.0234926	0.227151	0.557849	0.499791	0.132156	2.27496	0.113689	20.0104
	Average	0.911579	0.248242	5.26215	0.123246	0.932886	2.11232	1.49388	1	1	1	1	1	0.694329	0.0412681	0.322218	0.410335	0.591909	0.0306786	2.01559	0.120091	17.4289
	SD	0.161774	0.136689	3.68775	0.0399843	0.227151	0.91041	0.241346	0.173339	0.190994	0.214212	0.208752	0.271149	0.428338	0.0626824	0.32002	0.181877	0.1794	0.0567522	0.44379	0.0168544	5.97769
64b	IR 30	0.58798	0.602252	0.976302	0.313039	0.424129	1.28794	0.571497	0.791171	0.757562	0.877625	0.723924	0.896176	0.193712	0.565172	1.46168	0.937165	0.886656	0.38799	0.611989	0.066293	9.23163
57b	IR 30	0.713239	0.756065	0.943357	0.650214	0.413243	1.07517	0.300188	0.66906	0.68973	0.679971	0.460807	1.23841	0.0424776	0.400084	1.13956	1.02015	0.758668	0.741995	0.411509	0.101101	4.07027
59b	IR 30	0.719094	1.04514	0.688037	0.587446	0.295144	1.28011	0.234702	0.490633	0.135938	0.355964	0.241712	1.19186	0.0304284	0.160661	1.23867	1.02467	0.431649	1.13258	0.276212	0.112488	2.45547
80b	IR 30	0.763608	0.851369	0.896917	0.741029	0.272284	1.12349	0.412553	0.77363	0.607092	0.395904	0.286646	0.980211	0.115435	0.308468	0.78935	0.997131	0.639437	0.63545	0.461412	0.08196	5.6297
86b	IR 30	0.590519	0.685909	0.860929	0.915577	0.248942	1.45827	0.055065	0.597302	0.626399	0.206318	0.297557	0.782579	0.0280276	1.19052	1.11533	1.23757	0.911917	1.09244	0.057339	0.100094	0.572854
	Average	0.674888	0.788147	0.873108	0.641461	0.330748	1.245	0.314801	0.664359	0.563344	0.503156	0.402129	1.01785	0.0820162	0.524981	1.14892	1.04334	0.725665	0.79809	0.363692	0.0923872	4.39199
	SD	0.0805718	0.170353	0.112417	0.221308	0.0820113	0.151797	0.193352	0.125221	0.246099	0.270542	0.198116	0.193971	0.0719933	0.399927	0.243094	0.114038	0.197217	0.314763	0.20916	0.0182277	3.29368
68b	Dapa	0.929747	0.129024	7.20601	0.089982	0.730565	1.40591	0.617421	1.15294	0.827678	1.03893	0.949275	1.0238	0.149567	0.038941	0.520911	0.392836	0.55946	0.114696	1.3677	0.071032	19.2545
62b	Dapa	1.3677	0.146589	9.33015	0.156667	0.905984	2.11335	1.3062	1.07616	0.876012	1.22664	1.10435	1.05038	0.449533	0.0563297	0.519521	0.445277	0.796889	0.0512094	2.18422	0.097697	22.3572
63b	Dapa	1.31362	0.375951	3.49412	0.560202	0.876091	2.10948	0.999893	0.933768	0.921964	1.13771	1.04113	0.908913	0.300768	0.169492	0.572681	0.450492	1.37755	0.0981295	1.87255	0.111027	16.8658
82b	Dapa	1.6052	0.382155	4.20039	0.783731	0.821819	2.9997	0.777772	0.845436	0.525488	0.635847	0.652666	0.752917	0.102446	0.736548	0.563549	0.346935	2.23214	0.436852	0.456488	0.117213	3.89453
79b	Dapa	1.49061	0.208898	7.13556	0.283166	0.674481	1.55408	0.848186	1.14373	0.554055	0.994994	0.797281	0.706524	0.421282	0.0114898	0.0502883	0.305635	0.495747	0.132829	1.81187	0.10421	17.3867
	Average	1.34137	0.248523	6.27325	0.37475	0.801788	2.0365	0.909894	1.03041	0.741039	1.00682	0.908941	0.888507	0.284719	0.20256	0.44539	0.388235	1.09236	0.166743	1.53856	0.100236	15.9518
	SD	0.256308	0.122817	2.3968	0.290989	0.0975431	0.626371	0.260749	0.135558	0.187005	0.225967	0.184004	0.155263	0.156173	0.304507	0.222187	0.0626084	0.725889	0.154008	0.671417	0.017887	7.07477

## Sheet: 10day Flow cytom
	Cells/mg of kidney cortex
Figure	S2A	S2B	S2C	S2D	S2E	S2I	S2J	S2K
Group	Leukocytes	Neutrophils	Macrophages	M1	M2	T cells	CD4	CD8
SHAM	31.01	0.06	2.47	1.46	0.167466	6.94	1.23	1.44
SHAM	39.7	0.04	2.99	1.93	0.0754289	9.18	2.45	2.01
SHAM	89.67	0.53	5.68	2.37	0.708365	23.16	8.21	9.04
SHAM	82.02	0.09	4.91	0.28	3.81395	17.72	4.69	4.01
Average	60.6	0.18	4.0125	1.51	1.1913	14.25	4.145	4.125
SD	29.5311	0.234236	1.52871	0.900259	1.77059	7.54034	3.06548	3.45702
IR 30	112	3.04	37.32	31.08	1.50073	38.87	9.5	2.13
IR 30	192.41	3.91	67.27	58.09	2.13572	90.09	33.53	13.53
IR 30	84.68	1.08	32.94	28.46	0.914513	40.25	18.14	5.35
IR 30	139.92	2.21	36.99	24.09	5.23283	52.08	35.65	7.03
IR 30	122.69	3.28	25.27	17	2.0366	38.88	29.96	3.83
Average	130.34	2.704	39.958	31.744	2.36408	52.034	25.356	6.374
SD	40.0755	1.09322	16.0211	15.6629	1.67599	21.9855	11.1519	4.39234
Dapa	22.84	0.15	7.13	5.86	0.31749	11.08	5.06	0.65
Dapa	31.2	0.11	5.27	4.05	0.443009	14.45	2.73	1.43
Dapa	102.36	0.74	14.76	6.56	4.02292	38.72	28.42	5.48
Dapa	112.17	0.66	14.18	5.83	4.26245	47.2	33.46	8.56
Dapa	141.11	2.64	22.49	12.52	5.334	61.2	39.86	5.08
Average	81.936	0.86	12.766	6.964	2.87597	34.53	21.906	4.24
SD	52.1998	1.03554	6.86451	3.24147	2.33157	21.4621	16.9542	3.22838

## Sheet: 5day physiological data
		24h						day5
	Figure/*	NA	NA	*	*	*	7B	NA	NA	NA	NA	7C	*	*	*	7B
Rat	Group	Body Weight	proteinuria	V24	CrS	CrU	CrCl	BW	V	MAP	Kidney Weight	RBF ml/min	RVR	CrS	CrU	CrCl
	Units ->	grams	mg/day	mL/day	mg/dL	mg/dL	mL/min	grams	mL/day	mmg Hg	grams	mL/min	mmg Hg/mL/min	mg/dL	mg/dL	mL/min
108b	SHAM	318	4.04222	47.3684	0.35	19.27	1.81109	323	46.8293	124.2	1.48	6.7	18.5373	0.37	32.52	2.85827
115b	SHAM	299	3.01166	66.6667	0.5	14.04	1.3	304	30.6977	119.5	1.22	6.5	18.3846	0.31	37.98	2.61178
88b	SHAM	335	14.897	44.2105	0.4	31.82	2.44232	357	49.5	114.8	1.22	4.28	26.8224	0.45	23.39	1.78674
18F	SHAM	348		73.3092	0.43	11.72	1.38757	320	57.9048		1.22			0.43	17.64	1.64961
	Average	325	7.31697	57.8887	0.42	19.2125	1.73525	326	46.2329	119.5	1.285	5.82667	21.2481	0.39	27.8825	2.2266
	SD	21.2446	6.58473	14.29	0.0627163	8.97858	0.521546	22.286	11.3813	4.7	0.13	1.34318	4.8281	0.0632456	9.10233	0.598266
66b	IR 30	310	55.6777	64.8649	1.31	13.28	0.45664	260	19.6364	121.5	1.43	2.78	43.705	1.09	51.55	0.644912
71b	IR 30	324	56.9581	42.3896	4.13	6.7	0.0477553	276	48	102.5	2.59	2.9	35.3448	0.68	25.13	1.23186
76b	IR 30	306	37.8119	53.6842	3.04	8.29	0.101663	280	40.4211	106	2.41	2.1	50.4762	0.75	26.82	1.00379
77b	IR 30	298	32.465	56.8421	3.25	6.78	0.0823482	265	31.5789		1.87			0.59	29.54	1.09798
22F	IR 30	318		37.9637	3.94	7.71	0.0515898	250	49.5238		2.25			3.56	17.88	0.172731
	Average	311.2	45.7282	54.4452	3.134	8.552	0.172102	266.2	34.9091	110	2.11	2.59333	43.1754	1.334	30.184	0.994636
	SD	10.1587	12.4322	9.31363	1.11702	2.72495	0.190998	12.1326	12.1943	10.1119	0.463681	0.431432	7.57958	1.25866	12.7001	0.251228
70b	Dapa	317	51.2129	45.4054	3.48	7.94	0.0719426	260	36	97.5	2.6	4.02	24.2537	0.95	24.69	0.649737
75b	Dapa	300	40.4086	45.8182	3.67	6.81	0.0590414	250	33.28	101.5	2.47	3.08	32.9545	0.68	27.2	0.924444
15F	Dapa	300		9.16365	4.98	15.76	0.0201388	224	45.7143	93.6	2.56	2.12	44.1509	5.2	20.63	0.125946
25F	Dapa	334		24.8728	4.64	10.95	0.0407622	265	33.5238		2.12			2.75	29.85	0.252698
	Average	312.75	45.8108	31.315	4.1925	10.365	0.0479712	249.75	37.1295	97.5333	2.4375	3.07333	33.7864	2.395	25.5925	0.488206
	SD	16.2763	7.63977	17.7113	0.730542	3.99862	0.0225373	18.2643	5.8536	3.95011	0.218537	0.950018	9.97466	2.08353	3.92221	0.366557
*used for calculations, do not appear directly

## Sheet: 5day mitochondrial
Time		Cortex mitochondria WB densitometric arbitrary units (relative expression for the ETC proteins)																	NAD levels
	Figure	7D	7E	7F	7G	7H	7I	8D	8E	8E	8E	8E	8E	8F	8G	8H	8I	8J	8A	8B	8C
Subject	Group	Mfn	Drp1	Fusion index	Opa1	Pink1	Parkin	Sirt3	Ndufb8	Sdhb	Uqcrc2	Mtco1	Atp5a	wBcl2	Bax	Bnip3 dim	Bnip3 mon	NLRP3	NAD	NADH	NAD/NADH
108b	SHAM	0.391374	0.167559	2.33574	0.220487	0.737056	2.14544	0.765424	0.293691	0.790337	0.806077	0.214943	0.829619	0.681402	0.329787	0.00341943	1.21989	0.00027356	2.50659	0.116902	21.4419
115b	SHAM	0.66144	0.429521	1.53995	0.460591	1.02814	2.12833	1.26966	1.23639	1.0064	1.08897	1.03124	1.00592	1.93411	0.145058	0.0418281	0.646104	0.00196454	1.80097	0.1421	12.674
88b	SHAM	0.588362	0.374134	1.57259	0.378742	1.26325	1.4977	1.35307	1.0835	1.18326	1.11736	1.26204	1.05044	2.2784	0.210057	0.0260582	0.566478	0.0006554	2.07437	0.124349	16.6819
18F	SHAM	0.413342	0.150659	2.74356	0.217976	1.26277	1.40989	0.923583	1.38642	1.02	0.987599	1.49177	1.11402	1.15585	0.184776	0.00744532	0.532426	0.00405437
	Average	0.51363	0.280468	2.04796	0.319449	1.0728	1.79534	1.07793	1	1	1	1	1	1.51244	0.217419	0.0196878	0.741223	0.00173697	2.12731	0.127783	16.9326
	SD	0.132208	0.142114	0.591814	0.120453	0.249719	0.396071	0.279253	0.486842	0.161227	0.140769	0.556117	0.121942	0.72624	0.0795454	0.0177512	0.322644	0.00170621	0.355778	0.0129456	4.38934
66b	IR 30	0.388434	1.04558	0.3715	1.33189	0.529716	0.173017	0.109423	0.193292	0.084849	1.15667	0.716726	0.810886	0.316975	0.669522	0.108756	0.00623715	0.216776	0.520751	0.0568134	9.16599
71b	IR 30	0.636435	0.545826	1.166	0.658212	0.705252	0.114813	0.201608	0.569639	0.696572	0.969712	0.505474	0.925029	0.0358783	0.956098	0.0526986	0.00587609	0.341103	0.740554	0.0888162	8.33805
76b	IR 30	0.461368	1.31058	0.352033	1.58458	0.609234	0.0563239	0.0598635	0.16078	0.451284	0.138744	0.31819	0.47724	0.0202909	0.614518	0.237498	0.0124244	0.418881	0.236753	0.0837233	2.82781
77b	IR 30	0.36744	1.13159	0.324712	1.25008	0.347587	0.124873	0.117432	0.111085	0.174421	0.599764	0.473214	0.457911	0.25562	0.670023	0.215169	0.00284401	0.187495	0.278438	0.0473341	5.88238
22F	IR 30	0.389689	1.3626	0.285989	1.378	0.375085	0.0549117	0.14715	0.00693125	0.580642	0.291726	0.259022	0.394951	0.018239	0.890094	0.0203178	0.00616717	0.330632
	Average	0.448673	1.07924	0.500047	1.24055	0.513375	0.104788	0.127095	0.208345	0.397554	0.631323	0.454525	0.613203	0.129401	0.760051	0.126888	0.00670976	0.298977	0.444124	0.0691718	6.55356
	SD	0.110818	0.324891	0.373662	0.348138	0.152383	0.0499886	0.0521537	0.213921	0.261435	0.432855	0.179237	0.237986	0.14502	0.152337	0.09646	0.00349334	0.0953139	0.233949	0.0202259	2.84844
70b	Dapa	0.333483	0.527933	0.631677	0.504592	0.527894	0.0330768	0.223462	0.373461	0.665735	0.885872	0.335889	0.6051	0.055945	0.747369	0.0817656	0.00875871	0.435919	0.216017	0.0839359	2.57359
75b	Dapa	0.720337	0.335918	2.14439	0.367223	0.876479	0.0717284	0.516834	0.771296	0.915604	0.718164	0.83122	0.523086	0.0505855	0.559829	0.0249522	0.0111444	0.184069	1.30929	0.0641858	20.3984
15F	Dapa	0.774438	0.251168	3.08335	0.248858	0.714632	0.124561	0.48386	0.62077	0.986553	0.669493	1.36069	0.717814	0.0457066	0.98386	0.053643	0.0112893	0.320815	0.710579	0.0781417	9.09347
25F	Dapa	0.829417	0.189764	4.37079	0.138616	0.89443	0.104195	0.325136	1.43099	0.891831	0.946867	1.57146	1.03789	0.0236345	0.334915	0.127205	0.00753697	0.199725	0.376884	0.14212	2.65187
	Average	0.664419	0.326196	2.55755	0.314822	0.753359	0.0833904	0.387323	0.79913	0.864931	0.805099	1.02482	0.720973	0.0439679	0.656493	0.0718915	0.00968234	0.285132	0.653192	0.0920958	8.67933
	SD	0.225073	0.147236	1.57522	0.157224	0.170679	0.0399805	0.137611	0.452044	0.138759	0.132375	0.554897	0.225857	0.0141858	0.275792	0.0435637	0.0018417	0.117641	0.483468	0.0343641	8.38885

## Sheet: 150day Longit & final data
		24h								1mo				2mo				3mo				4mo				5mo
	Figure/Table/*	9A	NA	9B	*	9D	*	*	9C	9A	NA	NA	9B	9A	NA	NA	9B	9A	NA	NA	9B	9A	NA	NA	9B	9A	*	NA	9B	9F	*	*	*	9I	9J	*	9K	*	9G	9H	Table3	Table3	Table3	Table3	Table3	9E	NA	*	*
Rat	Group	Body Weight	Prot. Basal	proteinuria	V24	CrS	CrU	CrCl	CrCl/g	Body Weight	V1	Ucr	proteinuria	BW	V2	Ucr	proteinuria	BW	V3	Ucr	proteinuria	BW	V4	Ucr	proteinuria	BW	V5	Ucr	proteinuria	MAP	Right kidney Weight	Left KW	KW total	Kidney/BW	%Fibrosis	Number_gloms	Percent_FSGS	RBF	RBF/gKW	RVR	Nas	Ks	Cls	Calcio	Phosp	BUN	Urea	CrS	CrU
	Units->	grams	mg/day	mg/day	mL/min	mg/dL	mg/dL	mL/min	mL/min/100gBW	grams	mL/min	mg/dL	mg/day	grams	mL/min	mg/dL	mg/day	grams	mL/min	mg/dL	mg/day	grams	mL/min	mg/dL	mg/day	grams	mL/min	mg/dL	mg/day	mm Hg	grams	grams	grams	ratio	%	count	%	mL/min	mL/min/g	mmHg/mL/min	mEq/L	mEq/L	mEq/L	mg/dL	mg/dL	mg/dL	mg/dL	mg/dL	mg/dL
1b	SHAM	350	8.88696	4.75736	64.8649	0.36	19.73	2.46872	0.705348	486	17.561	110.58	14.6088	525	45.8182	37.04	13.9492	578	47.3239	52.45	32.5903	645	24	107.24	65.847	675	33.28	83.34	70.4046	107.222	2		4	0.592593	4.17177	3.20832	3.333	6.98	3.49	15.3613	145.4	3.67	109.3	9.65	5.51	22.3	48	0.4	83.34
47b	SHAM	327	7.08852	9.67802	57.1429	0.4	15.37	1.5248	0.4663	490	48	39.74	27.8134	586	43.9437	46.36	32.1364	652	50.1493	49.15	36.816	670	33.3333	72.5	21.129	695	41.4815	63.1	59.6002	116.8	1.87		3.74	0.538129	3.38502	5.42227	0	6.7	3.58289	17.4328	145	3.76	110.6	10.11	6.06	20.2	43	0.46	63.1
125b	SHAM	328	9.33131	31.1437	66.6353	0.46	17.23	1.73328	0.52844	402	30.7692	51.34	20.3393	475	31.3043	62.57	17.3017	520	31.1351	68.64	19.305	550	24.8276	82.64	15.3014	580	24.7059	92.35	10.7451	106.6	1.92	1.84	3.76	0.648276	4.32272	2.7176	3.125	9.76	5.30435	10.9221	148.1	3.69	113.1	9.38	4.47	18	39	0.31	92.35
143b	SHAM	320	13.1016	13.473	47.3684	0.37	23.17	2.05992	0.643726	469	57.0435	27.42	20.3125	530	42.1622	34.67	26.2588	580	34.7586	62.96	34.1081	627	29.6471	59.52	26.7969	660	29.8378	64.32	53.2462	110.1	1.7	1.86	3.56	0.539394	4.13692	5.71002	0	10.5	5.64516	10.4857	149.4	3.6	114.6	9.81	5.96	16.1	34	0.35	64.32
144b	SHAM	350	11.2029	14.4566	63.5294	0.34	21.48	2.7872	0.796342	516	48	43.25	21.4136	571	12.973	151.99	41.1443	635	54.6207	50.97	65.6015	668	24.7059	87.34	82.117	679	27.6364	78.91	67.8109	99.5	2.07	1.91	3.98	0.586156	2.58699	3.74897	0	8.18	4.28272	12.1638	145.3	3.58	109.2	9.7	5.19	18.8	40	0.41	78.91
147b	SHAM	336	10.5347	16.9877	58.4615	0.41	23.14	2.29133	0.681943	428	26.9268	61.66	20.6575	476	28.8	65.72	11.6846	501	41.1429	46.03	13.143	540	36.1644	58.6	9.48083	555	25.8462	74.71	17.6469	106.4	1.7	1.4	3.1	0.558559	4.84069	3.69375	0	10.86	7.75714	9.79742	148	3.21	112.4	9.52	4.5	16.9	36	0.34	74.71
152b	SHAM	328	7.27395	15.7062	61.5385	0.35	19.78	2.41514	0.736323	445	51.5122	34.8	20.885	498	38.4	47.8	14.3051	533	44.8831	45.1	17.6426	564	19.726	108.72	45.1217	590	28.0615	80.15	60.423	111.9	1.54	1.57	3.11	0.527119	4.75012	5.19142	0	8.52	5.42675	13.1338	149.5	3.24	113.4	9.72	6.14	18.7	40	0.34	80.15
	Average	334.143	9.63143	15.1718	59.9344	0.384286	19.9857	2.18291	0.651203	462.286	39.9732	52.6843	20.8614	523	34.7716	63.7357	22.3971	571.286	43.4305	53.6143	31.3152	609.143	27.4863	82.3657	37.9705	633.429	30.1213	76.6971	48.5538	108.36	1.82857	1.716	3.60714	0.570032	4.02775	4.24176	0.922571	8.78571	5.06986	12.7567	147.243	3.53571	111.8	9.69857	5.40429	18.7143	40	0.372857	76.6971
	SD	11.7817	2.1601	8.17235	6.48812	0.041975	2.92485	0.440252	0.11655	39.5167	14.7797	27.8358	3.83721	43.7112	11.5239	40.6355	11.0965	57.3461	8.35904	8.86385	17.6854	56.4046	5.79283	20.5027	27.4201	56.5593	5.73197	10.3922	24.2141	5.37783	0.188894	0.220749	0.374376	0.0424671	0.794906	1.18219	1.57673	1.64514	1.47543	2.78162	1.9688	0.220519	2.11739	0.230176	0.710372	2.06997	4.58258	0.0521901	10.3922
42b	IR 30	310	14.7168	37.7233	34.2857	3.37	10.2	0.0720644	0.0232466	417	21	70.18	84.5739	510	27	96.55	192.405	566	26.6667	76.33	250.33	580	10.4096	190.76	302.071	585	21.3333	101.97	339.509	112.2	2.33		4.66	0.796581	14.0379	5.0222	3.125	4.74	1.01717	23.6709	144.5	4.12	110.7	8.06	4.9	25.5	55	0.62	101.97
53b	IR 30	302	4.768	40.6185	45	3.37	6.1	0.0565653	0.0187302	402	41.1429	33.8	32.8584	497	47.3239	40.01	105.017	548	50.1493	39.3	187.733	566	36	51.13	150.145	582	52.2353	36.71	335.869	116.6	2.07	1.97	4.04	0.694158	12.4702	3.43471	9.375	7	3.5533	16.6571	146.2	3.55	109.9	10	5.23	17.7	38	0.77	36.71
56b	IR 30	320	6.56896	60.0399	40.8	3.23	10	0.0877193	0.0274123	422	44.5714	36.6	53.2455	531	37.1831	54.57	112.02	575	28.6567	51.27	102.427	585	38.6667	56.58	149.248	615	45.8824	53.86	286.012	99.3	2.2	2.08	4.28	0.695935	17.1093	4.21316	20.83	7.02	3.375	14.1453	143.6	3.66	110.9	10.05	6.22	36.2	77	0.78	53.86
128b	IR 30	330	5.10241	54.7227	33.2308	3.61	8.18	0.0522906	0.0158457	424	35.2941	45.57	46.3162	490	44.8	38.09	159.468	520	29.2683	61.33	235.769	541	42.3529	45.99	247.184	542	28	67.76	297.874	108	2.6	3.38	5.98	1.10332	17.7816	2.50479	48.39	5.88	1.73964	18.3673	146.3	4.37	109.7	10.04	7.34	49.1	105	1.12	67.76
160b	IR 30	327	5.83972	33.1901	46.7532	3.15	8.11	0.083591	0.025563	403	42.9474	32.09	9.81207	480	64.4571	25.77	24.5104	520	58.6667	40.41	43.8764	550	61.6216	25.93	96.2892	590	40	47.77	105.271	118.6	1.89	2.05	3.94	0.667797	11.0247	3.21178	38.46	8.44	4.11707	14.0521	144.1	4.11	109.2	9.7	5.52	18.4	34	0.36	47.77
162b	IR 30	324	2.77065	49.57	38.6494	3.14	13.22	0.113001	0.0348768	440	55.5789	29.57	14.1085	510	60.3429	25.54	27.0803	552	36	70.74	37.0647	595	48	40.02	77.4816	630	50	35.6	96.0295	110.778	1.64	2.48	4.12	0.653968	8.23673	5.18532	7.407	8.78	3.54032	12.6171	144.2	3.9	108.6	9.53	4.87	79.9	171	0.34	35.6
169b	IR 30	310	12.0998	37.6904	13.3333	3.86	8.92	0.021397	0.00690227	412	33.8028	37.88	42.1039	477	47.3684	40.15	66.9208	502	60	22.11	134.752	520	35.2941	48.16	273.381	536	35.6757	44.37	384.101	110.8	2.88	2.99	5.87	1.09515	16.53	3.94403	25	5.76	1.92642	19.2361	146.4	3.64	107.3	10.89	7.01	42.6	91	0.99	44.37
	Average	317.571	7.40947	44.7935	36.0075	3.39	9.24714	0.0695184	0.0217967	417.143	39.1911	40.8129	40.4312	499.286	46.9251	45.8114	98.203	540.429	41.3439	51.6414	141.708	562.429	38.9064	65.51	185.114	582.857	39.0181	55.4343	263.524	110.897	2.23	2.49167	4.69857	0.815273	13.8844	3.93086	21.7981	6.80286	2.7527	16.9637	145.043	3.90714	109.471	9.75286	5.87	38.4857	81.5714	0.711429	55.4343
	SD	10.39	4.32791	10.0529	11.1884	0.263249	2.22492	0.0294583	0.00899604	13.2216	10.7282	13.9229	25.2915	19.1286	12.8075	24.4576	63.6819	26.9311	14.5855	19.2304	86.4842	26.7884	15.5144	56.084	88.7943	34.5853	11.4652	23.2563	115.708	6.2778	0.420238	0.578668	0.869376	0.199303	3.5281	0.969662	16.8625	1.46458	1.17127	3.81943	1.20673	0.305708	1.24728	0.860537	1.00466	21.81	47.4758	0.295095	23.2563
124b	Dap10	317	12.2418	113.524	59.2941	3.39	7.86	0.0954711	0.0301171	390	43.0769	32.15	14.5037	448	38.2609	41.27	13.3172	482	45.4054	33.98	14.0895	506	44.6897	49.17	29.6184	530	42.3529	47.75	25.0718	112.5	2.08	2.03	4.11	0.775472	4.88641	3.46177	0	8.9	4.38424	12.6404	145.3	3.31	113.1	9.33	5.52	16.8	36	0.3	44.57
129b	Dap10	348	12.4714	77.9961	49.5484	3.46	10.79	0.107303	0.0308342	485	37.3333	44.58	15.7366	602	42.1622	44.57	33.9544	663	49.6552	41.84	57.8423	727	38.8235	64.5	83.9554	776	61.8182	40.95	155.827	101.8	2.34	2.18	4.52	0.582474	3.4501	4.66343	6.25	9.7	4.44954	10.4948	148.7	3.34	115.3	9.61	6.14	20	43	0.38	41.21
134b	Dap10	343	7.42861	97.8373	20.129	4.58	12.35	0.0376931	0.0109892	415	60	21.39	6.73579	511	57.6	38.13	52.2808	553	53.7931	44.03	109.425	613	49.4118	50.58	165.176	620	54.5455	43.02	149.553	105.167	2.16	2	4.16	0.670968	9.10433	3.74009	6.25				145.5	3.38	111.8	9.7	6.01	31.5	67	0.6	39.58
137b	Dap10	325	9.52652	34.1354	25.2632	3.79	10.49	0.0485581	0.0149409	463	41.7391	45.36	24.9111	550	31.1351	63.22	49.5708	611	41.3793	57.91	68.3386	650	39.5294	63.48	72.5409	690	52	47.1	76.3261	101.8	1.74	2.23	3.97	0.575362	3.40659	3.92899	3.03	10	4.4843	10.18	146.3	3.56	112.3	9.68	5.91	18.7	40	0.36	47.94
139b	Dap10	328	7.9289	40.3875	12.6316	4.72	13.98	0.0259813	0.00792112	432	33.3913	50.11	17.5173	492	53.1892	35.36	18.2699	520	43.0345	51.59	33.5666	554	46.5882	45.74	36.5446	585	56	39.13	47.2884	121.8	2.11	1.72	3.83	0.654701	8.19546	4.19169	0	10.86	6.31395	11.2155	147.1	3.23	113.9	9.76	5.74	24.2	52	0.4	31.92
159b	Dap10	315	6.32115	33.1777	56.1039	2.76	11.26	0.15895	0.0504602	420	63.1579	23.5	12.9723	489	64.4571	29.23	18.7856	577	56	45.58	24.7905	600	61.6216	32.36	77.9885	655	61.3333	26.89	43.4759	107.3	2.13	2.35	4.48	0.683969	4.06456	3.21391	0	10.04	4.27234	10.6873	144.3	3.84	110.3	9.42	5.64	17.5	37	0.49	28.15
165b	Dap10	310	3.4135	88.5019	29.0909	3.27	8.21	0.0507213	0.0163617	415	43.9437	32.86	32.5465	476	34.7368	44.31	50.6922	523	23.3333	71.68	64.1595	552	49.4118	32.31	134.098	570	25.3333	78.44	161.047	94.2	2.06	1.97	4.03	0.707018	11.4229	3.45135	0	7.2	3.65482	13.0833	146.7	3.77	110.4	9.9	5.1	24.2	52	0.61	81.42
168b	Dap10	312	10.5853	60.08	32.7273	3.56	8.84	0.0564351	0.0180882	438	50.7042	20.27	19.2292	513	60	30.34	28.5968	550	26.6667	69.12	64.0747	575	10.5882	148.14	155.423	600	18.6667	104.94	131.914	112.3	1.94	2.17	4.11	0.685	4.13931	6.89578	0	9.42	4.34101	11.9214	144.4	3.23	106.8	9.97	4.69	13.7	29	0.33	100.45
173b	Dap10	303	5.84309	35.4033	40	3.24	8.04	0.06893	0.0227492	413	32.4507	45.19	17.713	480	34.7368	56.9	29.5817	520	33.3333	58.46	108.452	547	24.7059	91.77	128.334	572	53.3333	41.01	111.812	100.7	2.01	2.28	4.29	0.75	7.8389	0.989745	22.22	4.76	2.08772	21.1555	144.4	3.78	111.4	9.8	5.33	25.7	55	0.66	42.62
	Average	322.333	8.41782	64.5604	36.0876	3.64111	10.2022	0.072227	0.0224958	430.111	45.0886	35.0456	17.9851	506.778	46.2531	42.5922	32.7833	555.444	41.4001	52.6878	60.5266	591.556	40.5967	64.2278	98.1866	622	47.2648	52.1367	100.257	106.396	2.06333	2.10333	4.16667	0.676107	6.27873	3.83742	4.19444	8.86	4.24849	12.6723	145.856	3.49333	111.7	9.68556	5.56444	21.3667	45.6667	0.458889	50.8733
	SD	15.1658	3.04688	30.8699	16.271	0.636896	2.13359	0.0416919	0.0130798	28.7682	10.9182	11.6103	7.33735	45.6146	12.6077	11.4002	14.989	54.9024	11.5226	12.677	33.4333	65.9983	15.0309	36.3826	49.6635	74.9617	15.497	24.1436	53.156	8.17894	0.164088	0.193391	0.227871	0.0669245	2.92026	1.53978	7.26889	1.97406	1.1595	3.57997	1.48502	0.247992	2.44643	0.208693	0.464088	5.48954	11.7686	0.134856	23.9893
*used for calculations, do not appear directly
Table 2 based on Monthly UprotV data
[truncated: 2 more columns]
